# Supplementary material for: Genome-wide screen reveals Rab12 GTPase as a critical activator of Parkinson’s disease-linked LRRK2 kinase
Source: eLife. 2023 Oct 24;12:e87098. doi: 10.7554/eLife.87098 (PMC10708890; doi:10.7554/eLife.87098)
Supplement: Figure 2—source data 1. [file elife-87098-fig2-data1.zip]

Archive with 22 entries (21 files):
- Figure 2A-source data 1/
- __MACOSX/._Figure 2A-source data 1
- Figure 2A-source data 1/700.tif
- __MACOSX/Figure 2A-source data 1/._700.tif
- Figure 2A-source data 1/.DS_Store
- __MACOSX/Figure 2A-source data 1/._.DS_Store
- Figure 2A-source data 1/800_1.tif
- __MACOSX/Figure 2A-source data 1/._800_1.tif
- Figure 2A-source data 1/Supporting material for figure 2A_B_annotated blots.pdf
- __MACOSX/Figure 2A-source data 1/._Supporting material for figure 2A_B_annotated blots.pdf
- Figure 2A-source data 1/800_3.tif
- __MACOSX/Figure 2A-source data 1/._800_3.tif
- Figure 2A-source data 1/700_3.tif
- __MACOSX/Figure 2A-source data 1/._700_3.tif
- Figure 2A-source data 1/700_1.tif
- __MACOSX/Figure 2A-source data 1/._700_1.tif
- Figure 2A-source data 1/700_2.tif.tif
- __MACOSX/Figure 2A-source data 1/._700_2.tif.tif
- Figure 2A-source data 1/800.tif
- __MACOSX/Figure 2A-source data 1/._800.tif
- Figure 2A-source data 1/800_2.tif.tif
- __MACOSX/Figure 2A-source data 1/._800_2.tif.tif
