# Supplementary material for: Genome-wide screen reveals Rab12 GTPase as a critical activator of Parkinson’s disease-linked LRRK2 kinase
Source: eLife. 2023 Oct 24;12:e87098. doi: 10.7554/eLife.87098 (PMC10708890; doi:10.7554/eLife.87098)
Supplement: Figure 2—figure supplement 1—source data 1. [file elife-87098-fig2-figsupp1-data1.zip]

Archive with 13 entries (13 files):
- Figure 2-figure supplement 1-source data 1/.DS_Store
- Figure 2-figure supplement 1-source data 1/raw images/Fig2_Suppl1_31-08-22_800.tif
- Figure 2-figure supplement 1-source data 1/raw images/Fig2_Suppl1_31-08-22_700.tif
- Figure 2-figure supplement 1-source data 1/annotated/Figure 2 Figure Suppl 1 MEF_700_re-scanned.tif
- Figure 2-figure supplement 1-source data 1/raw images/Fig2_Suppl1_10-08-22_700.tif
- Figure 2-figure supplement 1-source data 1/annotated/Figure 2 Figure Suppl 1 MEF_800-2.tif
- Figure 2-figure supplement 1-source data 1/raw images/Fig2_Suppl1_10-08-22_700_re-scanned.tif
- Figure 2-figure supplement 1-source data 1/raw images/Fig2_Suppl1_10-08-22_800-high.tif
- Figure 2-figure supplement 1-source data 1/annotated/Figure 2 Figure Suppl 1 MEF_800-high.tif
- Figure 2-figure supplement 1-source data 1/raw images/Fig2_Suppl1_10-08-22_800.tif
- Figure 2-figure supplement 1-source data 1/annotated/Figure 2 Figure Suppl 1 MEF_800.tif
- Figure 2-figure supplement 1-source data 1/annotated/Figure 2 Figure Suppl 1 MEF_700-2.tif
- Figure 2-figure supplement 1-source data 1/annotated/Figure 2 Figure Suppl 1 MEF_700.tif
