# Supplementary material for: Genome-wide screen reveals Rab12 GTPase as a critical activator of Parkinson’s disease-linked LRRK2 kinase
Source: eLife. 2023 Oct 24;12:e87098. doi: 10.7554/eLife.87098 (PMC10708890; doi:10.7554/eLife.87098)
Supplement: Figure 2—figure supplement 2—source data 1. [file elife-87098-fig2-figsupp2-data1.zip]

Archive with 22 entries (22 files):
- Figure 2-figure supplement 2-source data 1/.DS_Store
- Figure 2-figure supplement 2-source data 1/raw images/.DS_Store
- Figure 2-figure supplement 2-source data 1/annotated/Figure 2 Figure Suppl 2 Large intestine_800-2.tif
- Figure 2-figure supplement 2-source data 1/annotated/Figure 2 Figure Suppl 2 Lung_700.tif
- Figure 2-figure supplement 2-source data 1/raw images/Fig2_Suppl2_LargeInt_10-02-23_800.tif
- Figure 2-figure supplement 2-source data 1/raw images/Fig2_Suppl2_LargeInt_11-08-22_800.tif
- Figure 2-figure supplement 2-source data 1/annotated/Figure 2 Figure Suppl 2 Large intestine_700.tif
- Figure 2-figure supplement 2-source data 1/raw images/Fig2_Suppl2_LargeInt_11-08-22_700.tif
- Figure 2-figure supplement 2-source data 1/raw images/Fig2_Suppl2_Lung_18-08-22_700.tif
- Figure 2-figure supplement 2-source data 1/annotated/Figure 2 Figure Suppl 2 Large intestine_800.tif
- Figure 2-figure supplement 2-source data 1/raw images/Fig2_Suppl2_Lung_18-08-22_800.tif
- Figure 2-figure supplement 2-source data 1/raw images/Fig2_Suppl2_kidney_31-08-22_re-probed_800.tif
- Figure 2-figure supplement 2-source data 1/annotated/Figure 2 Figure Suppl 2 Lung_800.tif
- Figure 2-figure supplement 2-source data 1/raw images/Fig2_Suppl2_kidney_31-08-22_re-probed_700.tif
- Figure 2-figure supplement 2-source data 1/annotated/Figure 2 Figure Suppl 2 Kidney_re-probed_800.tif
- Figure 2-figure supplement 2-source data 1/annotated/Figure 2 Figure Suppl 2 Kidney_700.tif
- Figure 2-figure supplement 2-source data 1/annotated/Figure 2 Figure Suppl 2 Kidney_800-2.tif
- Figure 2-figure supplement 2-source data 1/raw images/Fig2_Suppl2_kidney_01-09-22_800.tif
- Figure 2-figure supplement 2-source data 1/annotated/Figure 2 Figure Suppl 2 Kidney_re-probed_700.tif
- Figure 2-figure supplement 2-source data 1/raw images/Fig2_Suppl2_kidney_31-08-22_800.tif
- Figure 2-figure supplement 2-source data 1/raw images/Fig2_Suppl2_kidney_01-09-22_700.tif
- Figure 2-figure supplement 2-source data 1/annotated/Figure 2 Figure Suppl 2 Kidney_800-1.tif
