# Supplementary material for: Genome-wide screen reveals Rab12 GTPase as a critical activator of Parkinson’s disease-linked LRRK2 kinase
Source: eLife. 2023 Oct 24;12:e87098. doi: 10.7554/eLife.87098 (PMC10708890; doi:10.7554/eLife.87098)
Supplement: Figure 3—source data 1. [file elife-87098-fig3-data1.zip]

Archive with 37 entries (37 files):
- Figure 3-source data 1/.DS_Store
- Figure 3-source data 1/Figure 3A-images/700_5.tif
- Figure 3-source data 1/Figure 3G-images/3G_800.tif
- Figure 3-source data 1/Figure 3C-images/1_tubulin.tif
- Figure 3-source data 1/Figure 3A-images/800_5.tif
- Figure 3-source data 1/Figure 3A-images/.DS_Store
- Figure 3-source data 1/Figure 3A-images/700_6.tif
- Figure 3-source data 1/Figure 3A-images/800_4.tif
- Figure 3-source data 1/Figure 3C-images/1_first gel_680.tif
- Figure 3-source data 1/Figure 3C-images/1_first gel_800.tif
- Figure 3-source data 1/Figure 3E-images/first gel 800.tif
- Figure 3-source data 1/Figure 3C-images/1_second gel_800.tif
- Figure 3-source data 1/Figure 3E-images/totalRab10 680.tif
- Figure 3-source data 1/Figure 3E-images/first gel 680.tif
- Figure 3-source data 1/Figure 3E-images/second gel 680.tif
- Figure 3-source data 1/Figure 3A-images/700_4.tif
- Figure 3-source data 1/annotated/REVISED-Fig3G_28-04-2023_700.tif
- Figure 3-source data 1/Figure 3A-images/800_6.tif
- Figure 3-source data 1/Figure 3E-images/second gel 800 dark.tif
- Figure 3-source data 1/Figure 3A-images/700_3.tif
- Figure 3-source data 1/annotated/REVISED-Fig3G_28-04-2023_800.tif
- Figure 3-source data 1/Figure 3C-images/2_first gel_680.tif
- Figure 3-source data 1/Figure 3G-images/3G_700.tif
- Figure 3-source data 1/Figure 3C-images/1_second gel_680.tif
- Figure 3-source data 1/Figure 3A-images/700_2.tif
- Figure 3-source data 1/annotated/REVISED-Fig3G_28-04-2023_800-high.tif
- Figure 3-source data 1/Figure 3C-images/2_first gel_800.tif
- Figure 3-source data 1/Figure 3G-images/3G_800-high.tif
- Figure 3-source data 1/annotated/Supporting material for figure 3A_B_annotated blots.pdf
- Figure 3-source data 1/Figure 3C-images/2_second gel_800.tif
- Figure 3-source data 1/Figure 3A-images/800_2.tif
- Figure 3-source data 1/Figure 3A-images/700_1.tif
- Figure 3-source data 1/Figure 3C-images/1_totalRab10.tif
- Figure 3-source data 1/Figure 3A-images/800_3.tif
- Figure 3-source data 1/Figure 3A-images/800_1.tif
- Figure 3-source data 1/annotated/Supporting material for figure 3E_3F - annotated blots.pdf
- Figure 3-source data 1/annotated/Supporting material for figure 3C_3D - annotated blots.pdf
