# Supplementary material for: Genome-wide screen reveals Rab12 GTPase as a critical activator of Parkinson’s disease-linked LRRK2 kinase
Source: eLife. 2023 Oct 24;12:e87098. doi: 10.7554/eLife.87098 (PMC10708890; doi:10.7554/eLife.87098)
Supplement: Figure 4—source data 1. [file elife-87098-fig4-data1.zip]

Archive with 24 entries (23 files):
- Figure 4C-source data 1/
- __MACOSX/._Figure 4C-source data 1
- Figure 4C-source data 1/800_4.tif
- __MACOSX/Figure 4C-source data 1/._800_4.tif
- Figure 4C-source data 1/800_5.tif
- __MACOSX/Figure 4C-source data 1/._800_5.tif
- Figure 4C-source data 1/800_1.tif
- __MACOSX/Figure 4C-source data 1/._800_1.tif
- Figure 4C-source data 1/800_2.tif
- __MACOSX/Figure 4C-source data 1/._800_2.tif
- Figure 4C-source data 1/800_3.tif
- __MACOSX/Figure 4C-source data 1/._800_3.tif
- Figure 4C-source data 1/Supporting material for figure 4C_D_annotated blots.pdf
- __MACOSX/Figure 4C-source data 1/._Supporting material for figure 4C_D_annotated blots.pdf
- Figure 4C-source data 1/700_1.tif
- __MACOSX/Figure 4C-source data 1/._700_1.tif
- Figure 4C-source data 1/700_5.tif
- __MACOSX/Figure 4C-source data 1/._700_5.tif
- Figure 4C-source data 1/700_4.tif
- __MACOSX/Figure 4C-source data 1/._700_4.tif
- Figure 4C-source data 1/700-2.tif
- __MACOSX/Figure 4C-source data 1/._700-2.tif
- Figure 4C-source data 1/700-3.tif
- __MACOSX/Figure 4C-source data 1/._700-3.tif
