# Supplementary material for: Genome-wide screen reveals Rab12 GTPase as a critical activator of Parkinson’s disease-linked LRRK2 kinase
Source: eLife. 2023 Oct 24;12:e87098. doi: 10.7554/eLife.87098 (PMC10708890; doi:10.7554/eLife.87098)
Supplement: Figure 5—source data 1. [file elife-87098-fig5-data1.zip]

Archive with 50 entries (47 files):
- Figure 5-source data 1/
- __MACOSX/._Figure 5-source data 1
- Figure 5-source data 1/Supporting material for figure 5C_5D - annotated blots.pdf
- __MACOSX/Figure 5-source data 1/._Supporting material for figure 5C_5D - annotated blots.pdf
- Figure 5-source data 1/Supporting material for figure 5A_B_annotated blots.pdf
- __MACOSX/Figure 5-source data 1/._Supporting material for figure 5A_B_annotated blots.pdf
- Figure 5-source data 1/Figure 5C-source data 1/
- __MACOSX/Figure 5-source data 1/._Figure 5C-source data 1
- Figure 5-source data 1/Figure 5A-source data 1/
- __MACOSX/Figure 5-source data 1/._Figure 5A-source data 1
- Figure 5-source data 1/Figure 5C-source data 1/4_680.tif
- __MACOSX/Figure 5-source data 1/Figure 5C-source data 1/._4_680.tif
- Figure 5-source data 1/Figure 5C-source data 1/4_800.tif
- __MACOSX/Figure 5-source data 1/Figure 5C-source data 1/._4_800.tif
- Figure 5-source data 1/Figure 5C-source data 1/1_680_dark.tif
- __MACOSX/Figure 5-source data 1/Figure 5C-source data 1/._1_680_dark.tif
- Figure 5-source data 1/Figure 5C-source data 1/2_680.tif
- __MACOSX/Figure 5-source data 1/Figure 5C-source data 1/._2_680.tif
- Figure 5-source data 1/Figure 5C-source data 1/2_680_dark.tif
- __MACOSX/Figure 5-source data 1/Figure 5C-source data 1/._2_680_dark.tif
- Figure 5-source data 1/Figure 5C-source data 1/2_800_dark.tif
- __MACOSX/Figure 5-source data 1/Figure 5C-source data 1/._2_800_dark.tif
- Figure 5-source data 1/Figure 5C-source data 1/4_800_dark.tif
- __MACOSX/Figure 5-source data 1/Figure 5C-source data 1/._4_800_dark.tif
- Figure 5-source data 1/Figure 5C-source data 1/3_800_dark.tif
- __MACOSX/Figure 5-source data 1/Figure 5C-source data 1/._3_800_dark.tif
- Figure 5-source data 1/Figure 5C-source data 1/3_680.tif
- __MACOSX/Figure 5-source data 1/Figure 5C-source data 1/._3_680.tif
- Figure 5-source data 1/Figure 5C-source data 1/1_800.tif
- __MACOSX/Figure 5-source data 1/Figure 5C-source data 1/._1_800.tif
- Figure 5-source data 1/Figure 5C-source data 1/3_680_dark.tif
- __MACOSX/Figure 5-source data 1/Figure 5C-source data 1/._3_680_dark.tif
- Figure 5-source data 1/Figure 5C-source data 1/1_680.tif
- __MACOSX/Figure 5-source data 1/Figure 5C-source data 1/._1_680.tif
- Figure 5-source data 1/Figure 5C-source data 1/3_800.tif
- __MACOSX/Figure 5-source data 1/Figure 5C-source data 1/._3_800.tif
- Figure 5-source data 1/Figure 5C-source data 1/2_800.tif
- __MACOSX/Figure 5-source data 1/Figure 5C-source data 1/._2_800.tif
- Figure 5-source data 1/Figure 5A-source data 1/800_1.tif
- __MACOSX/Figure 5-source data 1/Figure 5A-source data 1/._800_1.tif
- Figure 5-source data 1/Figure 5A-source data 1/800_2.tif
- __MACOSX/Figure 5-source data 1/Figure 5A-source data 1/._800_2.tif
- Figure 5-source data 1/Figure 5A-source data 1/800_3.tif
- __MACOSX/Figure 5-source data 1/Figure 5A-source data 1/._800_3.tif
- Figure 5-source data 1/Figure 5A-source data 1/700_3.tif
- __MACOSX/Figure 5-source data 1/Figure 5A-source data 1/._700_3.tif
- Figure 5-source data 1/Figure 5A-source data 1/700_2.tif
- __MACOSX/Figure 5-source data 1/Figure 5A-source data 1/._700_2.tif
- Figure 5-source data 1/Figure 5A-source data 1/700_1.tif
- __MACOSX/Figure 5-source data 1/Figure 5A-source data 1/._700_1.tif
