# Supplementary material for: Genome-wide screen reveals Rab12 GTPase as a critical activator of Parkinson’s disease-linked LRRK2 kinase
Source: eLife. 2023 Oct 24;12:e87098. doi: 10.7554/eLife.87098 (PMC10708890; doi:10.7554/eLife.87098)
Supplement: Figure 7—figure supplement 1—source data 1. [file elife-87098-fig7-figsupp1-data1.zip]

Archive with 46 entries (46 files):
- Figure 7-figure supplement 1-source data 1/.DS_Store
- Figure 7-figure supplement 1-source data 1/annotated/Figure 7 Figure Suppl 1 Rab12_800-low.tif
- Figure 7-figure supplement 1-source data 1/annotated/Additional blots quantified in Figure 7B_800-2.tif
- Figure 7-figure supplement 1-source data 1/annotated/Figure 7 Figure Suppl 1 Rab12_700.tif
- Figure 7-figure supplement 1-source data 1/annotated/Additional blots quantified in Figure 7B_800-low.tif
- Figure 7-figure supplement 1-source data 1/annotated/Figure 7 Figure Suppl 1_800-low-2.tif
- Figure 7-figure supplement 1-source data 1/annotated/Additional blots quantified in Figure 7B_700.tif
- Figure 7-figure supplement 1-source data 1/annotated/Figure 7 Figure Suppl 1 Rab12_700-low.tif
- Figure 7-figure supplement 1-source data 1/raw images/Fig7_Suppl1_28-04-2023_800-low.tif
- Figure 7-figure supplement 1-source data 1/annotated/Figure 7 Figure Suppl 1_800-low.tif
- Figure 7-figure supplement 1-source data 1/annotated/REVISED-Fig7-FigSupplement1_03-05-2023_700.tif
- Figure 7-figure supplement 1-source data 1/annotated/REVISED-Fig7-FigSupplement1_28-04-2023_800.tif
- Figure 7-figure supplement 1-source data 1/annotated/Figure 7 Figure Suppl 1_800.tif
- Figure 7-figure supplement 1-source data 1/annotated/Additional blots quantified in Figure 7C_700.tif
- Figure 7-figure supplement 1-source data 1/annotated/Additional blots quantified in Figure 7B_800.tif
- Figure 7-figure supplement 1-source data 1/annotated/Additional blots quantified in Figure 7B_700-low.tif
- Figure 7-figure supplement 1-source data 1/raw images/Fig7_Suppl1_28-04-2023_800.tif
- Figure 7-figure supplement 1-source data 1/annotated/Figure 7 Figure Suppl 1 Rab12_800.tif
- Figure 7-figure supplement 1-source data 1/raw images/Fig7_Suppl1_03-05-2023_700.tif
- Figure 7-figure supplement 1-source data 1/raw images/Fig7_Suppl1_28-04-2023_700.tif
- Figure 7-figure supplement 1-source data 1/raw images/Fig7_Suppl1_09-02-23_800-low.tif
- Figure 7-figure supplement 1-source data 1/annotated/REVISED-Fig7-FigSupplement1_28-04-2023_700.tif
- Figure 7-figure supplement 1-source data 1/raw images/Fig7_Suppl1_28-04-2023_800-high.tif
- Figure 7-figure supplement 1-source data 1/annotated/Figure 7 Figure Suppl 1 Rab29_800.tif
- Figure 7-figure supplement 1-source data 1/annotated/Figure 7 Figure Suppl 1 Rab29_800-high.tif
- Figure 7-figure supplement 1-source data 1/annotated/Figure 7 Figure Suppl 1 Rab29_700.tif
- Figure 7-figure supplement 1-source data 1/raw images/Fig7_Suppl1_26-01-23_700-low.tif
- Figure 7-figure supplement 1-source data 1/annotated/REVISED-Fig7-FigSupplement1_28-04-2023_800-high.tif
- Figure 7-figure supplement 1-source data 1/annotated/Figure 7 Figure Suppl 1 Rab12_800-high.tif
- Figure 7-figure supplement 1-source data 1/annotated/Figure 7 Figure Suppl 1_700.tif
- Figure 7-figure supplement 1-source data 1/raw images/Fig7_Suppl1_26-01-23_700.tif
- Figure 7-figure supplement 1-source data 1/raw images/Fig7_Suppl1_27-09-22_800-low.tif
- Figure 7-figure supplement 1-source data 1/raw images/Fig7_Suppl1_26-01-23_800.tif
- Figure 7-figure supplement 1-source data 1/raw images/Fig7_Suppl1_28-04-2023_700-low.tif
- Figure 7-figure supplement 1-source data 1/annotated/Figure 7 Figure Suppl 1 Rab29_700-high.tif
- Figure 7-figure supplement 1-source data 1/raw images/Fig7_Suppl1_27-09-22_800.tif
- Figure 7-figure supplement 1-source data 1/raw images/Fig7_Suppl1_27-09-22_700-low.tif
- Figure 7-figure supplement 1-source data 1/raw images/Fig7_Suppl1_27-09-22_700.tif
- Figure 7-figure supplement 1-source data 1/annotated/Additional blots quantified in Figure 7C_800.tif
- Figure 7-figure supplement 1-source data 1/raw images/Fig7_Suppl1_26-01-23_800-low.tif
- Figure 7-figure supplement 1-source data 1/raw images/Fig7_Suppl1_26-01-23_800-high.tif
- Figure 7-figure supplement 1-source data 1/raw images/Fig7_Suppl1_22-12-22_800.tif
- Figure 7-figure supplement 1-source data 1/raw images/Fig7_Suppl1_22-12-22_800-high.tif
- Figure 7-figure supplement 1-source data 1/raw images/Fig7_Suppl1_22-12-22_700.tif
- Figure 7-figure supplement 1-source data 1/raw images/Fig7_Suppl1_22-12-22_700-high.tif
- Figure 7-figure supplement 1-source data 1/raw images/Fig7_Suppl1_09-02-23_800.tif
