# Supplementary material for: Genome-wide screen reveals Rab12 GTPase as a critical activator of Parkinson’s disease-linked LRRK2 kinase
Source: eLife. 2023 Oct 24;12:e87098. doi: 10.7554/eLife.87098 (PMC10708890; doi:10.7554/eLife.87098)
Supplement: Figure 8—source data 1. [file elife-87098-fig8-data1.zip]

Archive with 20 entries (20 files):
- Figure 8-source data 1/.DS_Store
- Figure 8-source data 1/8E/.DS_Store
- Figure 8-source data 1/8GH/.DS_Store
- Figure 8-source data 1/8GH/raw images/1_third gel_800.tif
- Figure 8-source data 1/8GH/raw images/1_third gel_680.tif
- Figure 8-source data 1/8GH/Supporting material for figure 8GH - annotated blots.pdf
- Figure 8-source data 1/8GH/raw images/1_first gel_680.tif
- Figure 8-source data 1/8GH/raw images/2_680.tif
- Figure 8-source data 1/8GH/raw images/1_first gel_800.tif
- Figure 8-source data 1/8GH/raw images/2_800.tif
- Figure 8-source data 1/8E/annotated/REVISED-Fig8E_30-05-2023_800.tif
- Figure 8-source data 1/8E/annotated/REVISED-Fig8E_31-05-2023_700.tif
- Figure 8-source data 1/8GH/raw images/1_second gel_800.tif
- Figure 8-source data 1/8GH/raw images/2_tubulin.tif
- Figure 8-source data 1/8E/raw images/8E_700.tif
- Figure 8-source data 1/8GH/raw images/2_680 reprobe.tif
- Figure 8-source data 1/8E/raw images/8E_800.tif
- Figure 8-source data 1/8GH/raw images/1_second gel_680.tif
- Figure 8-source data 1/8E/raw images/8E_re-probed_700.tif
- Figure 8-source data 1/8E/raw images/8E_800-high.tif
