# Supplementary material for: Genome-wide screen reveals Rab12 GTPase as a critical activator of Parkinson’s disease-linked LRRK2 kinase
Source: eLife. 2023 Oct 24;12:e87098. doi: 10.7554/eLife.87098 (PMC10708890; doi:10.7554/eLife.87098)
Supplement: Figure 9—source data 1. [file elife-87098-fig9-data1.zip]

Archive with 15 entries (15 files):
- Figure 9-source data 1/.DS_Store
- Figure 9-source data 1/Revised Fig 9A and Fig 9F_800_.tif
- Figure 9-source data 1/Revised Fig 9A and Fig 9F_700_.tif
- Figure 9-source data 1/Revised Fig 9A and Fig 9F_700__.tif
- Figure 9-source data 1/annotated/REVISED-Fig9D_07-03-2023_800.tif
- Figure 9-source data 1/annotated/Supporting material for figure 9F_G_H_annotated blots.pdf
- Figure 9-source data 1/Fig 9D/9D_700.tif
- Figure 9-source data 1/annotated/Supporting material for figure 9A_B_C_annotated blots.pdf
- Figure 9-source data 1/annotated/REVISED-Fig9D_03-03-23_800.tif
- Figure 9-source data 1/Fig 9D/9D_800-low.tif
- Figure 9-source data 1/Fig 9D/9D_LC3_800.tif
- Figure 9-source data 1/annotated/REVISED-Fig9D_02-03-23_800.tif
- Figure 9-source data 1/annotated/REVISED-Fig9D_02-03-23_700.tif
- Figure 9-source data 1/Fig 9D/9D_800.tif
- Figure 9-source data 1/Fig 9D/9D_re-probed_800.tif
